# Supplementary material for: Antiproliferative Effect of Inorganic and Organic Selenium Compounds in Breast Cell Lines
Source: Biomedicines. 2023 May 3;11(5):1346. doi: 10.3390/biomedicines11051346 (PMC10216490; doi:10.3390/biomedicines11051346)
Supplement: Supplementary file 1 [file biomedicines-11-01346-s001.zip]

Archive with 1 entries (1 files):
- biomedicines-2287186-supplementary.pdf
